# Supplementary material for: Structural and Biochemical Characterization of SrcA, a Multi-Cargo Type III Secretion Chaperone in Salmonella Required for Pathogenic Association with a Host
Source: PLoS Pathog. 2010 Feb 5;6(2):e1000751. doi: 10.1371/journal.ppat.1000751 (PMC2816692; doi:10.1371/journal.ppat.1000751)
Supplement: Dataset S1 — SILAC dataset. Accession numbers correspond to protein coding sequences in Salmonella enterica serovar Typhimurium strain SL1344. (0.03 MB XLS) [file ppat.1000751.s004.xls]

## Sheet: Proteins
Accession	Description	# peptides	Average ratio	StDev
SL2256	SseL conserved hypothetical protein 2392511:2393464 forward MW:35481	2	0.08085	n/a
SL4267	GroEL protein 4595692:4597338 forward MW:57286	35	0.237497	0.04
SL3392	50S ribosomal subunit protein L6 3610350:3610883 reverse MW:18859	10	0.27489	0.06
SL0217	30S ribosomal protein S2 254293:255018 forward MW:26758	6	0.331485	0.12
SL4011	6-phosphofructokinase 4293768:4294730 forward MW:34915	8	0.357761	0.02
SL2335	acetyl-CoA carboxylase beta subunit 2476406:2477320 reverse MW:33216	9	0.383027	0.06
SL1528	putative putative aldehyde dehydrogenase 1643687:1645132 reverse MW:52038	7	0.384037	n/a
SL2809	RecA protein 2997430:2998491 reverse MW:37944	4	0.395154	n/a
SL0133	cell division protein FtsZ 155686:156837 forward MW:40324	5	0.422441	0.01
SL3415	30S ribosomal subunit protein S12 3623817:3624191 reverse MW:13737	5	0.431537	n/a
SL4089	50S ribosomal subunit protein L1 4384868:4385572 forward MW:24728	10	0.434569	0.08
SL0454	putative putative ABC transporter ATP-binding membrane protein 516253:518025 forward MW:66133	11	0.434569	0.19
SL3620	glycine-tRNA synthetase, beta subunit 3861085:3863154 reverse MW:76453	9	0.450739	0.05
SL0443	ATP-dependent clp protease ATP-binding subunit ClpX 503571:504842 forward MW:46176	6	0.462866	0.15
SL3407	50S ribosomal subunit protein L3 3617039:3617668 reverse MW:22247	9	0.476004	0.06
SL1631	enoyl-[acyl-carrier-protein] reductase (NADH) 1748989:1749777 forward MW:27761	6	0.482068	0.01
SL1497	alcohol dehydrogenase 1604728:1605657 forward MW:32528	6	0.490153	0.07
SL1272	Phenylalanyl-tRNA synthetase beta chain 1373530:1375917 forward MW:87326	6	0.505312	0.01
SL3955	GTP-binding protein 4238822:4240645 forward MW:67345	5	0.51744	n/a
SL3876	transcription termination factor 4147129:4148388 forward MW:46993	9	0.539673	0.03
SL1836	Aspartyl-tRNA synthetase 1952678:1954450 reverse MW:65667	6	0.544727	0.06
SL1267	Threonyl-tRNA synthetase 1369055:1370983 forward MW:73979	14	0.55079	0.06
SL0910	formate acetyltransferase 1 1011663:1013945 reverse MW:85005	8	0.576056	0.04
SL2807	Alanyl-tRNA synthetase 2993947:2996577 reverse MW:95900	3	0.591215	0.15
SL2393	cysteine synthase A 2540947:2541918 forward MW:34536	15	0.602332	0.11
SL3395	50S ribosomal subunit protein L5 3611642:3612181 reverse MW:20317	10	0.610417	0.15
SL0918	30S ribosomal protein S1 1022358:1024031 forward MW:61173	17	0.624566	0.17
SL4058	glycerol dehydrogenase 4344141:4345244 reverse MW:38741	14	0.63063	0.08
SL0441	trigger factor 501151:502449 forward MW:48067	8	0.641747	0.03
SL1225	glyceraldehyde 3-phosphate dehydrogenase A 1325546:1326541 reverse MW:35586	4	0.670044	0.22
SL3317	50S ribosomal subunit protein L13 3534231:3534659 reverse MW:16018	6	0.672065	0.07
SL3834	ATP synthase alpha subunit 4097745:4099286 reverse MW:55113	34	0.687225	0.11
SL3413	elongation factor G 3621040:3623154 reverse MW:77600	27	0.702384	0.09
SL4092	DNA-directed RNA polymerase, beta-subunit 4387239:4391267 forward MW:150603	23	0.788287	0.15
SL3397	50S ribosomal subunit protein L14 3612521:3612892 reverse MW:13568	4	0.803446	0.04
SL0153	dihydrolipoamide acetyltransferase component (E2) of pyruvate dehydrogenase 178922:180811 forward MW:66055	7	0.831744	0.05
SL4299	adenylosuccinate synthetase 4629676:4630974 forward MW:47377	3	0.836797	0.07
SL3404	50S ribosomal subunit protein L2 3615285:3616106 reverse MW:29820	9	0.838818	0.09
SL1708	Ribose-phosphate pyrophosphokinase 1834614:1835561 forward MW:34184	3	0.903498	0.2
SL0720	succinyl-CoA synthetase beta chain 805322:806488 forward MW:41497	9	0.9227	0.08
SL2646	50S ribosomal protein L19. Chloroplast 50S ribosomal protein L19. 2826061:2826408 reverse MW:13130	2	0.929775	0.07
SL0159	aconitate hydratase 2 (citrate hydro-lyase 2) 185853:188450 forward MW:93498	7	0.984348	0.03
SL3406	50S ribosomal subunit protein L4 3616423:3617028 reverse MW:22086	10	0.992433	0.13
SL1010	outer membrane protein A 1117287:1118339 reverse MW:37515	14	1.00557	0.23
SL0721	succinyl-CoA synthetase alpha chain 806488:807357 forward MW:29775	4	1.01062	0.09
SL0808	outer membrane protein F precursor 898795:899310 forward MW:18494	4	1.04195	0.27
SL2450	phosphoribosylaminoimidazole-succinocarboxamide synthase 2599820:2600533 reverse MW:26908	5	1.05913	0.04
SL0662	asparagine synthetase B 738350:740014 reverse MW:62573	13	1.0753	0.11
SL0218	Elongation factor Ts 255276:256127 forward MW:30358	9	1.07733	0.2
SL4090	50S ribosomal subunit protein L10 4385992:4386489 forward MW:17800	4	1.08238	0.03
SL0712	citrate synthase 795365:796648 reverse MW:48076	9	1.2744	0.17
SL1134	3-oxoacyl-[acyl-carrier-protein] synthase II 1236577:1237818 forward MW:42920	6	1.57657	0.16
SL0152	pyruvate dehydrogenase E1 component 176244:178907 forward MW:99580	10	2.0354	0.21
SL3382	DNA-directed RNA polymerase alpha chain 3604783:3605772 reverse MW:36512	20	2.12939	0.45
SL3016	Lysyl-tRNA synthetase 3219939:3221456 reverse MW:57576	8	2.473	0.06
SL0068	carbamoyl-phosphate synthase large chain 77050:80277 forward MW:118140	14	4.22946	0.24
SL3065	S-adenosylmethionine synthetase 3272395:3273549 forward MW:41953	6	6.13045	1.21
